# Supplementary material for: Non-Destructive Identification of Naturally Aged Alfalfa Seeds via Multispectral Imaging Analysis
Source: Sensors (Basel). 2021 Aug 28;21(17):5804. doi: 10.3390/s21175804 (PMC8434479; doi:10.3390/s21175804)
Supplement: Supplementary file 1 [file sensors-21-05804-s001.zip]

Archive with 1 entries (1 files):
- sensors-1280732-supplementary.pdf
